# Supplementary material for: Blood DNA Methylation Predicts Diabetic Kidney Disease Progression in High Fat Diet-Fed Mice
Source: Nutrients. 2022 Feb 13;14(4):785. doi: 10.3390/nu14040785 (PMC8880442; doi:10.3390/nu14040785)
Supplement: Supplementary file 1 [file nutrients-14-00785-s001.zip]

Archive with 1 entries (1 files):
- nutrients-1584653-supplementary.pdf
